# Supplementary material for: Integrated eco-economic zoning and carbon neutrality zoning into the PLUS model to simulate land use change in the Guangdong–Hong Kong–Macao Greater Bay Area
Source: PeerJ. 2026 Jan 27;14:e20610. doi: 10.7717/peerj.20610 (PMC12857558; doi:10.7717/peerj.20610)
Supplement: Supplemental Information 1 [file peerj-14-20610-s001.zip]

Archive with 3 entries (2 files):
- Supplemental Files/Appendix A.docx
- Supplemental Files/Appendix B.docx
- Supplemental Files/
